# Supplementary material for: Repurposing 9-Aminoacridine as an Adjuvant Enhances the Antimicrobial Effects of Rifampin against Multidrug-Resistant Klebsiella pneumoniae
Source: Microbiol Spectr. 2023 Apr 10;11(3):e04474-22. doi: 10.1128/spectrum.04474-22 (PMC10269603; doi:10.1128/spectrum.04474-22)
Supplement: Supplemental file 2 — Supplemental material. Download spectrum.04474-22-s0002.xlsx, XLSX file, 0.2 MB [file spectrum.04474-22-s0002.xlsx]

## Sheet: KP
ATCC 700603	Target	Antibiotic(Y/N)	Well-studied as an antimicrobial agent (Y/N)	FICI
Yellow highlighter marker compounds were selected for high-throughput screening step2 and conducted checkboard assay with RFP
6-Methylcoumarin	organic synthesis intermediates and spices	N	N	＞0.5
9-Aminoacridine	fluorescent dye ,an intracellular pH indicator	N	N	＜0.5
Amodiaquin (dihydrochloride dihydrate)	antimalarial agent	N	Y (PMID: 34218660)
Amoxicillin (trihydrate)	Anti-infection	Y	Y (PMID: 9736566)
AN-2690	Anti-fungal	N	N	＞0.5
Angelicin	Anti-cancer, Anti-virus, Anti-inflammatory activity	N	Y (PMID: 29922598)
Auranofin	Anti-virus	N	Y (PMID: 26936660)
Aztreonam	Anti-infection	Y	Y (PMID: 1289363)
Baicalein	xanthine oxidase inhibitor	N	N	＞0.5
Bekanamycin	Anti-infection	Y	Y (PMID: 26592740)
Benzamil hydrochloride	Na+/Ca2+ exchanger (NCX) inhibitor, non-selective Deg/epithelial sodium channels (ENaC) blocker	N	Y (PMID: 9843926)
Besifloxacin (Hydrochloride)	antibiotic	Y	Y (PMID: 20218747)
Biapenem	antibiotic	Y	Y (PMID: 12381221)
Bleomycin (sulfate)	antitumor; antibiotic	Y	Y (PMID: 21130862 )
Bronopol	antimicrobial agent	Y	Y (PMID: 3075439)
Caspofungin (Acetate)	anti-fungal	N	Y(PMID: 33082485)
Cefaclor	Anti-infection	Y	Y (PMID: 1621753; PMID: 10743978)
Cefadroxil	Anti-infection	Y	Y (PMID: 27494757)
Cefdinir	Anti-infection	Y	Y (PMID: 8133056; PMID: 12017394)
Cefepime (Dihydrochloride Monohydrate)	Anti-infection	Y	Y (PMID: 8678100; PMID: 8968455)
Cefixime	Anti-infection	Y	Y (PMID: 3696836; PMID: 22155830)
Cefmenoxime (hydrochloride)	Anti-infection	Y	Y (PMID: 6264846; PMID: 1590684)
Cefmetazole (sodium)	Anti-infection	Y	Y (PMID: 2020609)
Cefoselis (sulfate)	Anti-infection	Y	Y (PMID: 15565489; PMID: 11866715)
Cefotaxime (sodium salt)	Anti-infection	Y	Y (PMID: 6269426)
Cefoxitin (sodium)	Anti-infection	Y	Y (PMID: 369806)
Cefozopran (hydrochloride)	Anti-infection	Y	Y (PMID: 8431004)
Ceftibuten (dihydrate)	Anti-infection	Y	Y (PMID: 2751289; PMID: 1759830)
Cefuroxime (sodium)	Anti-infection	Y	Y (PMID: 1259408)
Chelerythrine Chloride	inhibitor of protein kinase C	N	Y (PMID: 11744296)
Chlorhexidine	Antiseptic	N	Y (PMID: 1677698; PMID: 3183067)
Chlorhexidine (digluconate)	Antiseptic	N	Y (PMID: 25687961; PMID: 7819687)
Chlorphenoxamine	antihistamine and anticholinergic	N	Y (PMID: 20003827)
Chlorquinaldol	Anti-infection	Y	Y (PMID: 28642751)
Chlortetracycline (hydrochloride)	Anti-infection	Y	Y (PMID: 5153752; PMID: 574869)
Ciclopirox	Anti-infection	Y	Y (PMID: 20964457)
Crizotinib (hydrochloride)	Anti-tumor	N	Y (PMID:35674439)
Danofloxacin (mesylate)	'Anti-infection	Y	Y (PMID: 17333143; PMID: 31424100)
Demeclocycline (hydrochloride)	Anti-infection	Y	Y (PMID: 1592696)
Deoxycholic acid	activates the G protein-coupled bile acid receptorTGR5	N	Y (PMID: 30727909)
Dequalinium (Chloride)	a selective blocker of apamin-sensitive K+ channels	N	Y (PMID: 2483904)
Detomidine (hydrochloride)	α2-adrenergic agonist	N	N	＞0.5
Didanosine	nucleoside reverse transcriptase inhibitor, dideoxynucleoside analogue, antiretroviral activity for HIV	N	Y (PMID: 8431005)
Domiphen (bromide)	a cationic surfactant	N	Y(PMID: 34712048)
Doripenem (monohydrate)	Anti-infection	Y	Y (PMID: 15190031; PMID: 16845443)
Enoxacin (hydrate)	potent activities against gram-positive and -negative bacteria, a cancer-specific growth inhibitor	Y	Y (PMID: 11709337; PMID: 6229216)
Epinastine	antihistamine and mast cell stabilizer	N	N	＞0.5
Epirubicin (hydrochloride)	an antineoplastic agent, inhibits regulatory T cell activity	N	Y (PMID: 2106907)
Ertapenem sodium	Anti-infection	Y	Y (PMID: 9687396; PMID: 12458126)
Ethacridine (lactate monohydrate)	antiseptic and abortifacient	Y	Y (PMID: 34959654)
Faropenem daloxate	Anti-infection	Y	Y (PMID:17402834)
Faropenem sodium	Anti-infection	Y	Y (PMID: 25421469)
Floxuridine	Nucleoside Antimetabolite/Analog	N	Y (PMID: 29410445)
Furagin	Anti-infection	Y	Y (PMID: 18060746)
Furazolidone	Anti-infection	Y	Y (PMID: 29480532)
Gamithromycin	Anti-infection	Y	Y (PMID: 31680940)
Garenoxacin (Mesylate hydrate)	Anti-infection	Y	Y (PMID: 18790608)
Gatifloxacin	Anti-infection	Y	Y (PMID: 9756776)
Gemcitabine	Nucleoside Antimetabolite/Analog;DNA/RNA Synthesis;Autophagy	N	Y (PMID: 22445492)
Gemcitabine (Hydrochloride)	Nucleoside Antimetabolite/Analog;DNA/RNA Synthesis;Autophagy	N	Y (PMID: 22445493)
Gemifloxacin (mesylate)	Anti-infection	Y	Y (PMID: 10471570)
Guanabenz (Acetate)	antihypertensive agent	N	N	0.625
Harmine	Autophagy;5-HT Receptor;5-HT Receptor	N	Y (PMID: 31963843)
Herniarin	Anti-tumor	N	Y (PMID: 23876154)
Hexachlorophene	Stem Cell/Wnt;Membrane Transporter/Ion Channel	N	Y (PMID: 5001202)
Hinokitiol	Anti-tumor and Anti-infection	N	Y (PMID: 20578978)
Idarubicin (hydrochloride)	Anti-leukemia	N	Y (PMID: 32423280)
Levofloxacin (hydrate)	Anti-infection	Y	Y (PMID: 27257956）
Lomefloxacin (hydrochloride)	Anti-infection	Y	Y (PMID: 28431777）
Maprotiline (hydrochloride)	Antidepressant	N	N	＞0.5
Mefenamic acid	Anti-inflammatory	N	Y (PMID： 28673701)
Methacycline (hydrochloride)	Anti-infection	Y	Y (PMID: 4175157)
Methyl gallate	Antioxidant, anticancer, and anti-inflammatory	N	Y (PMID: 33613462)
Mezlocillin (sodium)	Anti-infection	Y	Y (PMID: 6220263)
Mitomycin C	Anti-tumor	N	Y (PMID: 34228538)
MK-4827	Anti-tumor	N	N	＞0.5
Moxalactam (sodium salt)	Anti-infection	Y	Y (PMID: 6356892)
Nadifloxacin	Anti-infection	Y	Y (PMID: 17020421)
Nafamostat (mesylate)	Metabolic Enzyme/Protease	N	N	＜0.5
Nalidixic acid	Anti-infection	Y	Y (PMID: 16260068)
Netilmicin (sulfate)	Anti-infection	Y	Y (PMID: 6361701)
Nifuratel	Anti-infection	Y	Y (PMID: 21321147)
Nitroxoline	Anti-infection	Y	Y (PMID: 34865870)
Octenidine (dihydrochloride)	Antisepsis	N	Y (PMID: 26949863)
Ofloxacin	Anti-infection	Y	Y (PMID：3297617)
Osalmid	ribonucleotide reductase small subunit M2 (RRM2) targeting compound	N	N	＞0.5
Pazufloxacin (mesylate)	Anti-infection	Y	Y (PMID：8549368)
Pefloxacin (mesylate)	Anti-infection	Y	Y (PMID： 2663414)
Pentamidine (isethionate)	Anti-infection	N	Y (PMID： 30406040）
Pimavanserin tartrate	the active metabolite of Pimavanserin,selective inverse agonist of the 5-HT2A receptor	N	N	＞0.5
Pipemidic acid	Anti-infection	Y	Y (PMID： 810076)
Piperacillin (sodium)	Anti-infection	Y	Y (PMID： 32407512)
Piroctone olamine	Anti-infection	N	Y (PMID: 16681805)
Pivmecillinam (hydrochloride)	Anti-infection	Y	Y (PMID：24107388)
Pixantrone (dimaleate)	topoisomerase II inhibitor and DNA intercalator, with anti-tumor activity	N	N	＜0.5
Prulifloxacin	Anti-infection	Y	Y (PMID：15456336)
Psoralen	coumarin isolated from the seeds of Fructus Psoraleae	N	Y (PMID：29922598)
Retapamulin	Anti-infection	Y	Y (PMID: 18389088)
Rifabutin	Anti-infection	Y	Y (PMID: 27009031)
Rifapentine	Anti-infection	Y	Y (PMID: 9806107)
Rifaximin	Anti-infection	Y	Y (PMID: 25095806)
Rucaparib (Camsylate)	orally active, potent inhibitor of PARP proteins (PARP-1, PARP-2 and PARP-3).a modest hexose-6-phosphate dehydrogenase (H6PD) inhibitor.	N	N	＞0.5
Setiptiline (maleate)	serotonin receptor antagonist,tetracyclic antidepressant (TeCA) which acts as a noradrenergic and specific serotonergic antidepressant (NaSSA)	N	N	＞0.5
Sitafloxacin (hydrate)	Anti-infection	Y	Y (PMID: 18806900)
Spectinomycin (dihydrochloride)	Anti-infection	Y	Y (PMID: 6460907)
Sulbactam	Anti-infection	Y	Y (PMID: 31617905)
Tebipenem pivoxil	Anti-infection	Y	Y (PMID: 30014729)
Telithromycin	Anti-infection	Y	Y (PMID: 15257629)
Tetrahydrobiopterin	cofactor of the aromatic amino acid hydroxylases enzymes and also acts as an essential cofactor for all nitric oxide synthase (NOS) isoforms	N	N	＞0.5
Tosufloxacin (tosylate hydrate)	Anti-infection	Y	Y (PMID: 2199687)
Zidovudine	nucleoside reverse transcriptase inhibitor (NRTI), widely used to treat HIV infection	N	Y (PMID: 34120178)
